# Supplementary material for: C-terminal truncation modulates α-Synuclein’s cytotoxicity and aggregation by promoting the interactions with membrane and chaperone
Source: Commun Biol. 2022 Aug 9;5:798. doi: 10.1038/s42003-022-03768-0 (PMC9363494; doi:10.1038/s42003-022-03768-0)
Supplement: Supplementary file 4 — Supplementary Data 1 [file 42003_2022_3768_MOESM4_ESM.xlsx]

## Sheet: Sheet1
Co-flotation assay for POPC/CL liposomes (Figure 1d)
Bound	FL-α-syn	CT-α-syn
	0.650712	0.819305
	0.630944	0.790435
	0.620306	0.801617
