# Supplementary material for: C-terminal truncation modulates α-Synuclein’s cytotoxicity and aggregation by promoting the interactions with membrane and chaperone
Source: Commun Biol. 2022 Aug 9;5:798. doi: 10.1038/s42003-022-03768-0 (PMC9363494; doi:10.1038/s42003-022-03768-0)
Supplement: Supplementary file 5 — Supplementary Data 2 [file 42003_2022_3768_MOESM5_ESM.xlsx]

## Sheet: Sheet1
Intensity of peaks (Figure 2b)							average CSPs of peaks (Figure 2d)
Residues	FL-αsyn+PDI intensity	Residues	CT-αsyn+PDI intensity				C(PDI) mM	CT_S1	CT_S2	FL_S1	FL_S2
3	0.633411	3	0.526516				0	0	0	0	0
4	0.401929	4	0.248346				0.03	0.00621	0.00302	0.00541	0.00272
5	0.618813	5	0.363942				0.06	0.01341	0.00642	0.01097	0.00531
8	0.672752	8	0.588947				0.09	0.01957	0.00993	0.01577	0.00778
9	0.711047	9	0.550923				0.12	0.02651	0.01369	0.02011	0.01026
10	0.929356	10	0.810027				0.15	0.03188	0.01651	0.02523	0.01243
11	0.938888	11	0.741785				0.18	0.0387	0.01947	0.02976	0.01551
12	0.914114	12	0.855719				0.21	0.04253	0.02198	0.0338	0.01675
14	0.889035	14	0.90521				0.3	0.05438	0.02866	0.04565	0.02219
15	0.910614	15	0.896559				0.6	0.07019	0.04575	0.0762	0.03519
16	1.00036	16	0.928739
17	0.885255	17	0.985279
18	0.947241	18	0.932185
19	1.07026	19	0.997398
20	0.984489	20	0.961701
21	1.07773	21	0.918582
22	0.994251	22	0.900623
23	0.951421	23	1.09138
25	0.982246	25	0.960143
26	1.00464	26	0.989777
27	0.988302	27	0.953874
28	1.01595	28	0.94369
29	0.999405	29	0.979904
30	0.992821	30	0.964829
31	1.02572	31	0.965399
32	0.901336	32	0.876019
33	0.850441	33	0.695415
34	0.965576	34	0.900361
35	1.0281	35	0.964098
36	0.992977	36	0.908949
37	0.886085	37	0.927696
38	0.658423	38	0.525327
40	0.690412	39	0.333962
41	0.874277	40	0.599562
44	0.97496	41	0.789598
45	1.01006	42	0.987977
47	0.985287	43	1.06264
48	1.06086	44	0.921916
49	0.886842	45	0.967436
50	0.981426	47	0.908949
51	1.01048	48	0.947619
52	0.99138	49	0.741785
53	1.00036	50	0.975861
54	0.99924	51	0.92632
55	1.03226	52	1.00613
56	1.00812	53	0.977341
57	0.995143	54	0.929737
58	0.985634	55	0.978877
59	1.03205	56	0.907131
60	0.988984	57	0.93748
62	0.97773	58	0.990513
63	1.00094	59	0.941149
64	0.908925	60	1.0354
65	0.990136	62	0.986196
66	1.00436	63	0.877304
67	1.01358	64	0.893905
68	1.03496	65	0.913741
69	1.00026	66	1.08939
70	1.00762	67	1.00191
71	0.938521	68	0.972166
72	1.03507	69	1.01765
73	0.989715	70	1.0266
74	1.00798	71	0.985169
75	0.933855	72	0.958304
76	0.94341	73	0.983076
77	0.954672	74	0.967261
78	1.00812	75	0.89354
79	1.04945	76	0.954816
80	1.02696	77	0.899558
81	0.994105	78	1.03498
82	0.992821	79	1.00655
83	0.989033	80	0.945196
84	1.02954	81	0.984975
85	1.02895	82	1.02271
86	1.03343	83	1.02721
87	1.00436	84	0.967279
88	0.960487	85	0.983691
89	1.01399	86	0.974608
90	1.02738	87	0.994855
91	1.02422	88	0.942682
92	0.963178	89	0.991217
93	0.955998	90	0.989463
94	0.9281	91	1.03328
95	1.00167	92	0.983207
96	0.989678	93	0.991599
97	0.965576	94	1.01904
98	0.992987	95	1.03481
99	0.950547	96	0.986102
100	1.04253	99	0.998791
101	1.01276
102	0.996828
103	1.0684
104	0.978249
105	0.97773
106	1.04292
107	1.00016
109	0.988165
110	0.999619
111	1.01787
112	0.965808
113	1.01295
114	0.994511
115	0.964574
116	0.994051
118	1.00251
119	0.99706
121	0.992271
122	0.993798
123	1.00746
124	1.0185
125	0.954953
126	0.944697
127	1.03841
129	1.00592
130	1.00192
131	1.00717
132	1.03433
133	0.983263
134	1.01352
135	0.996986
136	0.983263
137	0.983387
139	0.990136
140	0.992515
