# Supplementary material for: C-terminal truncation modulates α-Synuclein’s cytotoxicity and aggregation by promoting the interactions with membrane and chaperone
Source: Commun Biol. 2022 Aug 9;5:798. doi: 10.1038/s42003-022-03768-0 (PMC9363494; doi:10.1038/s42003-022-03768-0)
Supplement: Supplementary file 6 — Supplementary Data 3 [file 42003_2022_3768_MOESM6_ESM.xlsx]

## Sheet: Sheet1
Intensity of Green/Red (Figure 4b)
Control	FL-α-syn	CT-α-syn
0.965234	1.21675	1.99137
0.896284	1.12793	1.58526
0.833719	1.1947	2.15828
	ThT kinetics (Figure 4e)
Time	CT-α-syn	Error bar	CT-α-syn+PDI	Error bar
0	0.0192	0.00376	0.06073	0.00965
0.16667	0.01603	0.0042	0.04824	0.01018
0.33333	0.01741	0.004	0.04895	0.00718
0.5	0.0149	0.0016	0.04498	0.00769
0.66667	0.01733	0.0068	0.04428	0.00578
0.83333	0.01601	0.00308	0.04528	0.00736
1	0.0184	0.00473	0.04542	0.00744
1.16667	0.01762	0.00555	0.04463	0.00712
1.33333	0.01681	0.00162	0.04512	0.0071
1.5	0.02085	0.00287	0.04356	0.00624
1.66667	0.02756	0.00417	0.04379	0.00659
1.83333	0.03345	0.01105	0.04539	0.00749
2	0.0468	0.01541	0.04557	0.00684
2.16667	0.06392	0.02178	0.04609	0.00844
2.33333	0.08458	0.03029	0.04771	0.0075
2.5	0.11324	0.0399	0.04861	0.00818
2.66667	0.14674	0.05521	0.05064	0.0087
2.83333	0.18062	0.05974	0.04944	0.00838
3	0.2315	0.07875	0.05372	0.01012
3.16667	0.27832	0.07031	0.05719	0.01326
3.33333	0.33427	0.08825	0.0619	0.01753
3.5	0.38028	0.09067	0.06795	0.02104
3.66667	0.42676	0.10665	0.07463	0.02588
3.83333	0.4764	0.11658	0.08653	0.03676
4	0.51906	0.11877	0.09513	0.03852
4.16667	0.56018	0.11882	0.10711	0.04911
4.33333	0.5997	0.11731	0.12982	0.04709
4.5	0.63668	0.10968	0.13587	0.04093
4.66667	0.67133	0.10649	0.16992	0.05683
4.83333	0.70436	0.09801	0.19229	0.05568
5	0.73707	0.09373	0.2177	0.07361
5.16667	0.75382	0.07658	0.22204	0.04485
5.33333	0.78732	0.08381	0.23673	0.05629
5.5	0.79751	0.06364	0.24673	0.07952
5.66667	0.82833	0.06827	0.27491	0.08378
5.83333	0.84263	0.06139	0.27527	0.08835
6	0.85702	0.05883	0.30665	0.08963
6.16667	0.88107	0.06623	0.33461	0.11228
6.33333	0.89514	0.05697	0.35615	0.12461
6.5	0.89731	0.05182	0.38905	0.11958
6.66667	0.9106	0.0433	0.42035	0.12501
6.83333	0.90488	0.04927	0.44353	0.13785
7	0.91852	0.0372	0.48294	0.17491
7.16667	0.9217	0.05037	0.53514	0.19614
7.33333	0.93266	0.03993	0.52785	0.12521
7.5	0.9442	0.02886	0.55057	0.11176
7.66667	0.94319	0.04923	0.57485	0.10365
7.83333	0.95573	0.04813	0.60885	0.10062
8	0.95589	0.03469	0.64654	0.11159
8.16667	0.95899	0.02865	0.66352	0.1059
8.33333	0.95833	0.03211	0.67769	0.09288
8.5	0.96883	0.02443	0.68867	0.09821
8.66667	0.9596	0.03126	0.71113	0.0858
8.83333	0.9663	0.03557	0.72864	0.0863
9	0.95383	0.02584	0.73886	0.08373
9.16667	0.96856	0.02551	0.76201	0.0779
9.33333	0.96902	0.01864	0.77723	0.07258
9.5	0.97159	0.03498	0.76176	0.10159
9.66667	0.97237	0.0259	0.78192	0.08983
9.83333	0.9778	0.0305	0.77512	0.07069
10	0.98477	0.02544	0.80064	0.08103
10.1667	0.97876	0.02004	0.78326	0.07908
10.3333	0.97754	0.01756	0.79773	0.08215
10.5	0.9851	0.00867	0.79489	0.07247
10.6667	0.97785	0.02565	0.81423	0.07361
10.8333	0.98443	0.00383	0.80681	0.07436
11	0.98332	0.01231	0.8045	0.06404
11.1667	0.98068	0.02196	0.80721	0.09036
11.3333	0.98701	0.0113	0.81856	0.08297
11.5	0.98309	0.01183	0.82602	0.08277
11.6667	0.97616	0.01974	0.81389	0.07181
11.8333	0.988	0.00976	0.8082	0.0916
12	0.98393	0.02256	0.85015	0.0546
12.1667	0.98561	0.02299	0.83559	0.07754
12.3333	0.98094	0.02695	0.82026	0.08365
12.5	0.97536	0.01718	0.82783	0.07313
12.6667	0.98384	0.01445	0.81809	0.08281
12.8333	0.9826	0.01409	0.84831	0.0698
13	0.99469	0.01196	0.843	0.07178
13.1667	0.98328	0.00953	0.83355	0.06112
13.3333	0.99134	0.01586	0.82663	0.07711
13.5	0.99042	0.00554	0.8435	0.07173
13.6667	0.97911	0.0168	0.8357	0.07823
13.8333	0.98951	0.00994	0.83291	0.07833
14	0.99093	0.00588	0.8212	0.08387
14.1667	0.9812	0.0145	0.83251	0.0739
14.3333	0.97744	0.01164	0.83977	0.07777
14.5	0.98487	0.01105	0.84125	0.07994
14.6667	0.99302	0.01456	0.82477	0.0778
14.8333	0.9782	0.01027	0.82987	0.07781
15	0.98395	0.01028	0.83507	0.08124
15.1667	0.97995	0.01175	0.83661	0.0796
15.3333	0.987	0.00908	0.83516	0.07299
15.5	0.98756	0.01705	0.83485	0.07865
15.6667	0.97777	0.00826	0.83456	0.07902
15.8333	0.97666	0.00868	0.836	0.07501
16	0.98145	0.01397	0.83576	0.07862
16.1667	0.97188	0.00589	0.81824	0.08443
16.3333	0.96944	0.00663	0.81304	0.08226
16.5	0.98392	0.02133	0.83307	0.07942
16.6667	0.97189	0.0132	0.83855	0.07209
16.8333	0.9822	0.01569	0.83672	0.07185
17	0.97091	0.01229	0.83318	0.06947
17.1667	0.97754	0.01619	0.82787	0.0742
17.3333	0.97272	0.02091	0.8345	0.06945
17.5	0.97846	0.01762	0.83074	0.07073
17.6667	0.97624	0.01927	0.83142	0.07181
17.8333	0.97908	0.0172	0.83405	0.07379
18	0.96637	0.00899	0.83505	0.07314
18.1667	0.97054	0.0156	0.81854	0.08168
18.3333	0.97101	0.02361	0.8109	0.08964
18.5	0.97721	0.01899	0.83632	0.07475
18.6667	0.97584	0.026	0.83783	0.07144
18.8333	0.96656	0.0149	0.82191	0.07907
19	0.97329	0.01744	0.81277	0.07815
19.1667	0.96842	0.01622	0.81135	0.05255
19.3333	0.96936	0.00945	0.8458	0.07465
19.5	0.96883	0.01871	0.83047	0.07925
19.6667	0.97031	0.02212	0.83429	0.0778
19.8333	0.96978	0.0208	0.84641	0.07634
20	0.96535	0.01449	0.83006	0.08233
20.1667	0.97391	0.02019	0.8538	0.07438
20.3333	0.98317	0.01892	0.85106	0.06966
20.5	0.97023	0.01924	0.85343	0.06789
20.6667	0.97197	0.02104	0.84998	0.07138
20.8333	0.97372	0.02213	0.83682	0.08294
21	0.97294	0.01582	0.84039	0.07763
21.1667	0.96316	0.01774	0.85237	0.06851
21.3333	0.97295	0.01877	0.85456	0.06807
21.5	0.96707	0.0257	0.85367	0.07143
21.6667	0.97559	0.02564	0.85593	0.0736
21.8333	0.97912	0.01664	0.8578	0.06745
22	0.96827	0.02035	0.85793	0.07012
22.1667	0.97067	0.02249	0.84975	0.07324
22.3333	0.97805	0.02463	0.85732	0.07049
22.5	0.97092	0.02164	0.85883	0.07001
22.6667	0.97403	0.02415	0.85816	0.07783
22.8333	0.97549	0.01686	0.84823	0.07222
23	0.9794	0.02485	0.85743	0.07565
23.1667	0.96429	0.0187	0.85246	0.07162
23.3333	0.96415	0.01849	0.84183	0.07885
23.5	0.96903	0.01498	0.85157	0.06715
23.6667	0.96714	0.02204	0.85309	0.07019
23.8333	0.9713	0.0194	0.84329	0.07527
24	0.95917	0.00664	0.85332	0.06975
24.1667	0.96393	0.02629	0.85755	0.06774
24.3333	0.95611	0.01873	0.85736	0.06652
24.5	0.95977	0.02773	0.85831	0.0734
24.6667	0.96967	0.0292	0.85609	0.06714
24.8333	0.97197	0.01293	0.84929	0.07662
25	0.95418	0.01331	0.85747	0.06672
25.1667	0.9623	0.02342	0.84913	0.07086
25.3333	0.95092	0.02017	0.86165	0.06285
25.5	0.96285	0.02316	0.86963	0.0669
25.6667	0.96976	0.01758	0.85995	0.06588
25.8333	0.96009	0.02392	0.85849	0.06419
26	0.96089	0.02537	0.86656	0.06219
26.1667	0.96074	0.02171	0.8676	0.06133
26.3333	0.96027	0.01949	0.85513	0.06602
26.5	0.95555	0.01657	0.87035	0.06339
26.6667	0.95782	0.02528	0.87166	0.05694
26.8333	0.96587	0.02414	0.87046	0.05984
27	0.95332	0.01534	0.86981	0.06124
27.1667	0.95723	0.02418	0.87363	0.05881
27.3333	0.95209	0.01924	0.88006	0.05521
27.5	0.95508	0.02372	0.86226	0.07114
27.6667	0.96506	0.02391	0.87758	0.05731
27.8333	0.96422	0.02602	0.87647	0.06446
28	0.96119	0.03053	0.87939	0.06269
28.1667	0.9513	0.02122	0.8818	0.06238
28.3333	0.95885	0.02251	0.87357	0.06576
28.5	0.95653	0.02714	0.88643	0.0615
28.6667	0.95199	0.01883	0.88827	0.06646
28.8333	0.94884	0.01292	0.8876	0.06158
29	0.95636	0.02331	0.89354	0.06447
29.1667	0.95345	0.02955	0.88945	0.06683
29.3333	0.95364	0.02739	0.89109	0.06596
29.5	0.96454	0.02733	0.88528	0.06732
29.6667	0.95761	0.0205	0.89979	0.06376
29.8333	0.95639	0.0167	0.8837	0.07535
30	0.95785	0.03026	0.89904	0.06555
30.1667	0.95434	0.0231	0.90053	0.06376
30.3333	0.94464	0.0265	0.89609	0.06778
30.5	0.95051	0.02497	0.88478	0.05768
30.6667	0.95732	0.02068	0.88631	0.07588
30.8333	0.94473	0.01652	0.90912	0.06595
31	0.94647	0.02269	0.90944	0.0685
31.1667	0.97113	0.01708	0.90063	0.0799
31.3333	0.94892	0.02154	0.90753	0.07001
31.5	0.95197	0.02332	0.9041	0.04635
31.6667	0.95223	0.02639	0.90361	0.06842
31.8333	0.96116	0.02523	0.91154	0.06948
32	0.9578	0.03012	0.90346	0.0691
32.1667	0.95974	0.02258	0.91796	0.05799
32.3333	0.95418	0.0196	0.91837	0.06086
32.5	0.95634	0.0179	0.91615	0.06302
32.6667	0.95453	0.02265	0.9216	0.06502
32.8333	0.95271	0.02601	0.921	0.06126
33	0.95463	0.01965	0.91137	0.07256
33.1667	0.95979	0.02327	0.90693	0.07128
33.3333	0.93774	0.02005	0.92636	0.06515
33.5	0.95339	0.02892	0.92056	0.06253
33.6667	0.95728	0.01051	0.92325	0.06299
33.8333	0.9464	0.02187	0.92414	0.06124
34	0.94983	0.02883	0.92264	0.06226
34.1667	0.95361	0.02783	0.91143	0.03312
34.3333	0.94486	0.01873	0.9117	0.03109
34.5	0.94942	0.03466	0.91079	0.0396
34.6667	0.9512	0.0215	0.88784	0.03219
34.8333	0.96152	0.02982	0.91337	0.0349
35	0.94599	0.02497	0.91797	0.03801
35.1667	0.95308	0.02845	0.92094	0.042
35.3333	0.95692	0.02973	0.91661	0.03602
35.5	0.95314	0.02843	0.9067	0.03744
35.6667	0.94241	0.02493	0.91457	0.03509
35.8333	0.95196	0.02671	0.91754	0.03193
36	0.94317	0.02122	0.91794	0.03424
36.1667	0.95547	0.02953	0.9047	0.04328
36.3333	0.95023	0.02057	0.90651	0.04738
36.5	0.95093	0.02414	0.925	0.03948
36.6667	0.95002	0.03182	0.923	0.03551
36.8333	0.93773	0.02315	0.92665	0.03728
37	0.95022	0.03109	0.91858	0.03342
37.1667	0.95197	0.03547	0.91882	0.03003
37.3333	0.9465	0.02997	0.90382	0.04796
37.5	0.9511	0.03038	0.92246	0.03195
37.6667	0.95167	0.02172	0.93219	0.04371
37.8333	0.94281	0.02303	0.92555	0.04057
38	0.95236	0.01481	0.91215	0.03623
38.1667	0.94832	0.02655	0.92923	0.04829
38.3333	0.94815	0.02608	0.9174	0.04563
38.5	0.95368	0.03284	0.92643	0.03303
38.6667	0.94793	0.02236	0.9288	0.03221
38.8333	0.94636	0.03442	0.9275	0.03107
39	0.95134	0.02374	0.92611	0.03474
39.1667	0.94063	0.02451	0.93179	0.03014
39.3333	0.95193	0.03364	0.93356	0.03353
39.5	0.95255	0.03019	0.92214	0.03994
39.6667	0.95262	0.03074	0.93536	0.02604
39.8333	0.9542	0.03472	0.93785	0.0394
40	0.95439	0.0325	0.9336	0.03051
40.1667	0.96388	0.02536	0.92681	0.0385
40.3333	0.95532	0.02539	0.92985	0.0281
40.5	0.95902	0.02866	0.91631	0.04227
40.6667	0.95891	0.02671	0.92348	0.05083
40.8333	0.95662	0.03235	0.92641	0.04592
41	0.95784	0.03589	0.93145	0.04266
41.1667	0.96531	0.02406	0.95135	0.04343
41.3333	0.95364	0.02758	0.94734	0.03218
41.5	0.95901	0.02888	0.92606	0.05398
41.6667	0.94609	0.02357	0.94519	0.02844
41.8333	0.95261	0.03309	0.92726	0.0486
42	0.94961	0.02775	0.94801	0.02942
42.1667	0.95913	0.02893	0.94758	0.0298
42.3333	0.95995	0.02737	0.94162	0.03685
42.5	0.95575	0.02583	0.95313	0.04408
42.6667	0.95315	0.02963	0.95009	0.02846
42.8333	0.9561	0.02999	0.94683	0.02636
43	0.94967	0.03059	0.94773	0.02829
43.1667	0.94898	0.03194	0.93619	0.0419
43.3333	0.95791	0.03875	0.94605	0.02627
43.5	0.96193	0.03156	0.9508	0.03495
43.6667	0.95647	0.02723	0.94881	0.0246
43.8333	0.9606	0.03536	0.93866	0.03979
44	0.95013	0.03031	0.94008	0.03982
44.1667	0.94936	0.02754	0.94726	0.02855
44.3333	0.94937	0.03495	0.94811	0.02712
44.5	0.94539	0.02435	0.9464	0.02777
44.6667	0.94343	0.02934	0.94708	0.02504
44.8333	0.95355	0.0222	0.94434	0.02495
45	0.95285	0.02939	0.94374	0.02806
45.1667	0.95058	0.02502	0.9489	0.02381
45.3333	0.95647	0.02984	0.94467	0.02421
45.5	0.95883	0.03794	0.94726	0.02557
45.6667	0.94199	0.02631	0.95004	0.02402
45.8333	0.95101	0.0299	0.94846	0.02503
46	0.94941	0.03114	0.94069	0.03239
46.1667	0.95014	0.03543	0.94574	0.02322
46.3333	0.95656	0.02603	0.94653	0.02601
46.5	0.95272	0.03725	0.94922	0.02712
46.6667	0.9483	0.03703	0.95063	0.02673
46.8333	0.94837	0.03314	0.93852	0.05954
47	0.95369	0.03588	0.95083	0.02329
47.1667	0.94759	0.03891	0.94924	0.02665
47.3333	0.95363	0.02048	0.94891	0.02238
47.5	0.95252	0.03451	0.94897	0.02611
47.6667	0.94264	0.02807	0.94997	0.02535
47.8333	0.94355	0.0377	0.94903	0.02193
48	0.94743	0.03452	0.95553	0.02788
48.1667	0.9565	0.03131	0.95049	0.02114
48.3333	0.93363	0.02713	0.95377	0.02474
48.5	0.94614	0.03635	0.95487	0.0213
48.6667	0.9453	0.03371	0.93585	0.03762
48.8333	0.94949	0.0292	0.94131	0.04525
49	0.95837	0.04155	0.94744	0.02382
49.1667	0.93672	0.02912	0.94146	0.02982
49.3333	0.94944	0.03871	0.94903	0.02419
49.5	0.94349	0.0361	0.94856	0.02522
49.6667	0.94806	0.03915	0.95691	0.02312
49.8333	0.94799	0.0405	0.95753	0.02593
50	0.95592	0.03482	0.95718	0.02889
50.1667	0.95107	0.03046	0.95565	0.02891
50.3333	0.95501	0.03762	0.95411	0.02691
50.5	0.94426	0.03043	0.94423	0.03369
50.6667	0.93855	0.03104	0.94872	0.03627
50.8333	0.94426	0.03794	0.95515	0.02786
51	0.94317	0.03468	0.95652	0.02684
51.1667	0.94836	0.04251	0.942	0.04946
51.3333	0.9491	0.0403	0.95634	0.02666
51.5	0.93751	0.03063	0.95621	0.0243
51.6667	0.947	0.0337	0.94934	0.02828
51.8333	0.93617	0.02725	0.94768	0.04124
52	0.94103	0.03753	0.94299	0.04865
52.1667	0.94123	0.03308	0.94221	0.03841
52.3333	0.94655	0.03324	0.95634	0.02978
52.5	0.94685	0.03405	0.94335	0.04172
52.6667	0.94288	0.03897	0.95977	0.02714
52.8333	0.93228	0.03248	0.9583	0.02334
53	0.93977	0.02794	0.95787	0.0255
53.1667	0.93769	0.03429	0.96077	0.02491
53.3333	0.94751	0.02903	0.95768	0.02577
53.5	0.93631	0.02852	0.9591	0.02481
53.6667	0.94203	0.03176	0.94122	0.05512
53.8333	0.94558	0.02679	0.95942	0.02642
54	0.93937	0.0381	0.95078	0.01645
54.1667	0.93725	0.03894	0.95783	0.02078
54.3333	0.9351	0.03829	0.95913	0.0244
54.5	0.93804	0.03078	0.94915	0.03574
54.6667	0.95123	0.0307	0.95736	0.02456
54.8333	0.92801	0.03428	0.9609	0.02818
55	0.94091	0.04117	0.95602	0.02611
55.1667	0.93578	0.03398	0.9503	0.04283
55.3333	0.94918	0.04034	0.95993	0.02311
55.5	0.9363	0.04153	0.96042	0.02303
55.6667	0.94102	0.03679	0.95909	0.02496
55.8333	0.93515	0.02639	0.96161	0.02351
56	0.93652	0.03475	0.958	0.02708
56.1667	0.94263	0.02887	0.96108	0.02064
56.3333	0.93367	0.03428	0.96063	0.02184
56.5	0.93611	0.02755	0.95915	0.02445
56.6667	0.93458	0.03788	0.95699	0.02401
56.8333	0.92447	0.03258	0.95997	0.0191
57	0.93538	0.03998	0.96225	0.01808
57.1667	0.93879	0.02779	0.95165	0.01668
57.3333	0.93066	0.02582	0.95502	0.03529
57.5	0.93585	0.03378	0.95532	0.02215
57.6667	0.93078	0.03872	0.95418	0.02606
57.8333	0.93833	0.0392	0.96053	0.01806
58	0.93982	0.02942	0.96557	0.02462
58.1667	0.93625	0.043	0.94166	0.05324
58.3333	0.93043	0.03496	0.95769	0.02136
58.5	0.93065	0.03169	0.95729	0.02059
58.6667	0.93092	0.03078	0.96237	0.01804
58.8333	0.93501	0.03811	0.96194	0.02038
59	0.93035	0.03713	0.96052	0.02217
59.1667	0.93971	0.02922	0.95863	0.02175
59.3333	0.92768	0.04169	0.95499	0.0195
59.5	0.94294	0.03227	0.9634	0.02085
59.6667	0.93368	0.03219	0.95461	0.01943
59.8333	0.92977	0.03394	0.96225	0.01863
60	0.93082	0.03534	0.96404	0.02894
60.1667	0.92902	0.03426	0.96476	0.01951
60.3333	0.93096	0.04048	0.95624	0.01363
60.5	0.93457	0.04179	0.9628	0.02553
60.6667	0.93467	0.03978	0.96161	0.01949
60.8333	0.91617	0.0298	0.9543	0.03185
61	0.93474	0.04454	0.96031	0.02079
61.1667	0.91716	0.03861	0.94798	0.03449
61.3333	0.93254	0.02756	0.96031	0.01708
61.5	0.91935	0.03548	0.96785	0.01965
61.6667	0.93403	0.03878	0.95857	0.02113
61.8333	0.93214	0.02804	0.9518	0.02393
62	0.92535	0.03861	0.94459	0.04028
62.1667	0.93304	0.04282	0.95967	0.02368
62.3333	0.93008	0.04022	0.95779	0.02406
62.5	0.94198	0.03757	0.94874	0.04741
62.6667	0.92605	0.04308	0.96417	0.01863
62.8333	0.92998	0.03959	0.95098	0.03743
63	0.92656	0.04176	0.96403	0.01823
63.1667	0.92986	0.0368	0.9619	0.02344
63.3333	0.94486	0.03958	0.9633	0.0192
63.5	0.93426	0.04218	0.96613	0.01657
63.6667	0.93901	0.04739	0.96372	0.02219
63.8333	0.92827	0.04492	0.95508	0.0236
64	0.93073	0.04524	0.95912	0.02419
64.1667	0.92839	0.0291	0.96262	0.01892
64.3333	0.91967	0.03688	0.96271	0.02009
64.5	0.92312	0.02971	0.96073	0.01648
64.6667	0.92496	0.04237	0.9626	0.02058
64.8333	0.91942	0.04173	0.96403	0.01928
65	0.92797	0.04523	0.961	0.02672
65.1667	0.92776	0.04115	0.95139	0.02921
65.3333	0.91702	0.03862	0.96463	0.02591
65.5	0.92402	0.04074	0.94775	0.03972
65.6667	0.92896	0.0444	0.96857	0.01976
65.8333	0.93034	0.04517	0.96691	0.01925
66	0.92014	0.03623	0.96525	0.01907
66.1667	0.92645	0.04733	0.96895	0.01906
66.3333	0.92149	0.0405	0.959	0.02224
66.5	0.9319	0.04765	0.96857	0.0184
66.6667	0.93262	0.04324	0.95911	0.01692
66.8333	0.9239	0.04594	0.94662	0.03681
67	0.93276	0.04724	0.96596	0.01723
67.1667	0.93017	0.04115	0.96293	0.01946
67.3333	0.93591	0.02868	0.94237	0.0498
67.5	0.92775	0.03125	0.96514	0.02016
67.6667	0.93153	0.04247	0.96734	0.02236
67.8333	0.92504	0.04226	0.96038	0.03808
68	0.93093	0.04172	0.97049	0.01608
68.1667	0.92809	0.05251	0.96937	0.01809
68.3333	0.91812	0.04114	0.95751	0.03528
68.5	0.92474	0.03992	0.96351	0.01848
68.6667	0.91871	0.03265	0.9631	0.02714
68.8333	0.9322	0.03722	0.96996	0.01797
69	0.9335	0.0334	0.96643	0.02122
69.1667	0.92497	0.04386	0.97176	0.0173
69.3333	0.92481	0.0418	0.97056	0.021
69.5	0.92404	0.04459	0.96716	0.02176
69.6667	0.92548	0.0433	0.96941	0.01665
69.8333	0.92766	0.0529	0.96441	0.02014
70	0.92602	0.03628	0.95265	0.02809
70.1667	0.93075	0.04643	0.9688	0.02313
70.3333	0.91649	0.0384	0.95728	0.02783
70.5	0.91897	0.04363	0.96628	0.02271
70.6667	0.92456	0.04445	0.96763	0.02453
70.8333	0.92975	0.04231	0.97077	0.01985
71	0.92613	0.03605	0.96571	0.02947
71.1667	0.92426	0.05389	0.96963	0.02111
71.3333	0.93091	0.03943	0.97089	0.02213
71.5	0.92627	0.04019	0.9704	0.02103
71.6667	0.93135	0.05232	0.95712	0.0259
71.8333	0.92854	0.04653	0.96089	0.0322
72	0.92111	0.04186	0.96071	0.01785
72.1667	0.921	0.04478	0.9734	0.02268
72.3333	0.92788	0.04366	0.96973	0.02331
72.5	0.92278	0.03318	0.97645	0.01829
72.6667	0.92971	0.03813	0.98344	0.01009
72.8333	0.93187	0.03951	0.98419	0.01559
73	0.92216	0.04768	0.96961	0.02637
Time	FL-α-syn	Error bar	FL-α-syn+PDI	Error bar
0	0.00523	0.00139	0.00693	0.00194
0.16667	0.00399	0.00111	0.00602	0.00167
0.33333	0.00357	0.000763533	0.00562	0.00148
0.5	0.00315	0.000557924	0.00555	0.00151
0.66667	0.00305	0.000693691	0.00552	0.00146
0.83333	0.00293	0.000475187	0.00553	0.00154
1	0.00315	0.000833344	0.00539	0.00156
1.16667	0.00301	0.000609035	0.0056	0.00149
1.33333	0.00347	0.00171	0.00562	0.00152
1.5	0.00314	0.00077691	0.00566	0.0015
1.66667	0.00324	0.00108	0.00569	0.00152
1.83333	0.00746	0.0111	0.00571	0.00155
2	0.00683	0.00985	0.00571	0.00145
2.16667	0.00312	0.000852509	0.00576	0.00156
2.33333	0.00306	0.000648333	0.00578	0.00157
2.5	0.00302	0.00053957	0.00577	0.00157
2.66667	0.00326	0.00108	0.00581	0.00155
2.83333	0.00308	0.00061006	0.00583	0.00155
3	0.00315	0.000730403	0.00579	0.00151
3.16667	0.00324	0.00094889	0.00585	0.00158
3.33333	0.00348	0.00149	0.00588	0.0016
3.5	0.01613	0.03258	0.00588	0.00159
3.66667	0.00331	0.00113	0.00589	0.0016
3.83333	0.01721	0.03492	0.00585	0.0016
4	0.0033	0.00108	0.00588	0.00159
4.16667	0.00321	0.000959218	0.00551	0.000952164
4.33333	0.00335	0.00104	0.00588	0.00157
4.5	0.00353	0.00157	0.00588	0.00157
4.66667	0.00939	0.01596	0.0059	0.00159
4.83333	0.00381	0.00201	0.00592	0.00156
5	0.00432	0.00276	0.00593	0.00159
5.16667	0.02549	0.05325	0.00592	0.0016
5.33333	0.00814	0.0093	0.00594	0.0016
5.5	0.01004	0.01069	0.00576	0.00162
5.66667	0.01479	0.01627	0.00596	0.00161
5.83333	0.01875	0.01922	0.00596	0.00161
6	0.03859	0.05497	0.00596	0.00159
6.16667	0.04308	0.05803	0.006	0.00163
6.33333	0.06617	0.09778	0.00597	0.00164
6.5	0.04841	0.04234	0.00597	0.00161
6.66667	0.0569	0.04656	0.00596	0.00163
6.83333	0.06856	0.05163	0.00602	0.00165
7	0.08081	0.05595	0.006	0.00164
7.16667	0.0952	0.06163	0.00596	0.00159
7.33333	0.11139	0.06896	0.006	0.00161
7.5	0.13735	0.07974	0.00602	0.00162
7.66667	0.14034	0.07062	0.00604	0.00162
7.83333	0.16186	0.07527	0.00568	0.00182
8	0.1759	0.07521	0.00602	0.00162
8.16667	0.19869	0.08186	0.00605	0.00162
8.33333	0.21447	0.08017	0.00604	0.00162
8.5	0.23457	0.07982	0.00574	0.00106
8.66667	0.25237	0.07564	0.00608	0.00162
8.83333	0.27087	0.08123	0.00611	0.00163
9	0.29251	0.07686	0.00586	0.0012
9.16667	0.29075	0.06267	0.0061	0.00163
9.33333	0.31717	0.08016	0.00614	0.00163
9.5	0.35667	0.07356	0.00612	0.00161
9.66667	0.3654	0.07018	0.00615	0.00163
9.83333	0.38396	0.05684	0.00617	0.0016
10	0.40067	0.07402	0.00618	0.00161
10.1667	0.43194	0.07258	0.00624	0.00163
10.3333	0.45707	0.07303	0.00627	0.00161
10.5	0.4694	0.06571	0.00624	0.00163
10.6667	0.45696	0.05914	0.00625	0.00161
10.8333	0.48754	0.04828	0.00632	0.0016
11	0.49907	0.06847	0.00632	0.00161
11.1667	0.52645	0.06356	0.0062	0.00181
11.3333	0.54386	0.06461	0.00639	0.0016
11.5	0.54108	0.03915	0.00606	0.000940033
11.6667	0.56763	0.05167	0.00642	0.00157
11.8333	0.57553	0.04115	0.0065	0.00163
12	0.60237	0.05838	0.00647	0.00154
12.1667	0.60823	0.038	0.00656	0.00159
12.3333	0.61171	0.04514	0.00652	0.00152
12.5	0.60596	0.03687	0.00662	0.00156
12.6667	0.64333	0.03344	0.00668	0.00154
12.8333	0.63947	0.04931	0.00671	0.00156
13	0.61904	0.06565	0.00676	0.0015
13.1667	0.61395	0.04972	0.00683	0.00148
13.3333	0.65732	0.02869	0.00687	0.00146
13.5	0.66956	0.05016	0.00689	0.00134
13.6667	0.68078	0.04733	0.00704	0.00146
13.8333	0.67979	0.00677	0.00716	0.00139
14	0.69986	0.02993	0.00725	0.00146
14.1667	0.68254	0.03242	0.00734	0.00138
14.3333	0.71766	0.04339	0.00713	0.000906581
14.5	0.70258	0.03059	0.00757	0.00141
14.6667	0.68368	0.06861	0.00771	0.00145
14.8333	0.70305	0.05474	0.00777	0.00158
15	0.73904	0.04813	0.00811	0.00162
15.1667	0.74502	0.04066	0.0083	0.00188
15.3333	0.69901	0.04736	0.0082	0.00184
15.5	0.73836	0.05563	0.00877	0.00236
15.6667	0.74059	0.03526	0.00898	0.00265
15.8333	0.74348	0.05694	0.00926	0.00285
16	0.75303	0.06753	0.00933	0.00397
16.1667	0.75477	0.0907	0.01017	0.0043
16.3333	0.76175	0.08798	0.01064	0.00502
16.5	0.79292	0.03075	0.01107	0.00555
16.6667	0.76312	0.06235	0.01102	0.00656
16.8333	0.81462	0.05798	0.0122	0.00714
17	0.78649	0.12596	0.01253	0.00811
17.1667	0.79095	0.06421	0.01358	0.00896
17.3333	0.81574	0.10441	0.01422	0.01006
17.5	0.85436	0.06144	0.01474	0.01188
17.6667	0.82805	0.06559	0.01602	0.01266
17.8333	0.83731	0.07809	0.01727	0.01456
18	0.82669	0.08827	0.01807	0.01593
18.1667	0.85579	0.07693	0.01918	0.0189
18.3333	0.86124	0.06969	0.02054	0.02048
18.5	0.85914	0.08288	0.02241	0.02221
18.6667	0.87546	0.07756	0.02366	0.0238
18.8333	0.84277	0.12842	0.02547	0.02657
19	0.91172	0.04605	0.027	0.02886
19.1667	0.88299	0.06415	0.02906	0.03165
19.3333	0.87594	0.09122	0.03094	0.03413
19.5	0.86061	0.09729	0.03244	0.03578
19.6667	0.89884	0.06246	0.03539	0.04028
19.8333	0.87667	0.06133	0.03786	0.04347
20	0.87402	0.08587	0.03981	0.04607
20.1667	0.85626	0.09764	0.04243	0.04936
20.3333	0.9298	0.03698	0.04533	0.05275
20.5	0.82634	0.13321	0.04899	0.05907
20.6667	0.91849	0.05935	0.05088	0.06008
20.8333	0.91801	0.05273	0.05306	0.06094
21	0.88811	0.09961	0.05673	0.06632
21.1667	0.86748	0.14453	0.05966	0.06852
21.3333	0.91724	0.05378	0.06216	0.07004
21.5	0.957	0.03135	0.06452	0.07107
21.6667	0.90607	0.09928	0.06744	0.07389
21.8333	0.94725	0.03099	0.0719	0.07943
22	0.9435	0.04517	0.0755	0.08161
22.1667	0.91914	0.15056	0.0774	0.08209
22.3333	0.92277	0.0923	0.08452	0.08934
22.5	0.93495	0.06223	0.08839	0.09123
22.6667	0.95596	0.03647	0.09246	0.09922
22.8333	0.95732	0.02448	0.09716	0.09629
23	0.96554	0.02122	0.1046	0.10292
23.1667	0.93179	0.09612	0.10897	0.10506
23.3333	0.98379	0.01253	0.11366	0.10476
23.5	0.92444	0.08275	0.12003	0.10869
23.6667	0.96974	0.0292	0.12468	0.11133
23.8333	0.98309	0.01534	0.12637	0.1088
24	0.91947	0.09513	0.13576	0.11513
24.1667	0.96557	0.03849	0.14208	0.12096
24.3333	0.90911	0.10821	0.14842	0.11794
24.5	0.9153	0.10357	0.15392	0.12272
24.6667	0.96693	0.01471	0.1647	0.12727
24.8333	0.94851	0.01677	0.16599	0.12932
25	0.9492	0.01465	0.17596	0.13382
25.1667	0.87704	0.12532	0.18187	0.13115
25.3333	0.96014	0.02335	0.1897	0.13789
25.5	0.93276	0.03187	0.20215	0.14256
25.6667	0.95031	0.03021	0.21497	0.15012
25.8333	0.93372	0.0283	0.22376	0.15579
26	0.9421	0.03645	0.23612	0.16422
26.1667	0.93353	0.02526	0.24302	0.16584
26.3333	0.8894	0.13498	0.25033	0.16699
26.5	0.9378	0.02174	0.25749	0.17082
26.6667	0.92578	0.01813	0.26622	0.17291
26.8333	0.91695	0.01644	0.27282	0.17488
27	0.93669	0.03184	0.27584	0.18182
27.1667	0.88286	0.09807	0.28471	0.18154
27.3333	0.8762	0.11618	0.29175	0.18502
27.5	0.82341	0.11741	0.30754	0.19097
27.6667	0.91249	0.02155	0.30565	0.19131
27.8333	0.89304	0.03417	0.31815	0.1934
28	0.9097	0.01854	0.32236	0.19498
28.1667	0.8764	0.10234	0.32926	0.19973
28.3333	0.91327	0.01979	0.33401	0.20103
28.5	0.89622	0.03658	0.34558	0.20577
28.6667	0.90914	0.02137	0.34941	0.21407
28.8333	0.87799	0.06762	0.35336	0.21787
29	0.85689	0.10228	0.36812	0.21597
29.1667	0.90332	0.03007	0.37635	0.21554
29.3333	0.8761	0.05158	0.38336	0.21853
29.5	0.87593	0.04895	0.39008	0.22048
29.6667	0.8762	0.06835	0.39724	0.22456
29.8333	0.90749	0.02268	0.40822	0.22663
30	0.8925	0.03399	0.41642	0.22562
30.1667	0.89204	0.02234	0.42112	0.23829
30.3333	0.88726	0.02077	0.44069	0.23046
30.5	0.84692	0.07512	0.44473	0.23809
30.6667	0.88875	0.02338	0.45249	0.24236
30.8333	0.84635	0.1004	0.45751	0.24407
31	0.8695	0.03037	0.47083	0.24939
31.1667	0.8686	0.12355	0.47409	0.25066
31.3333	0.84097	0.11051	0.48125	0.25104
31.5	0.84009	0.08906	0.48749	0.25839
31.6667	0.88664	0.01943	0.49801	0.26872
31.8333	0.84014	0.07759	0.50779	0.26985
32	0.87143	0.01897	0.52694	0.26289
32.1667	0.86457	0.02312	0.53492	0.26534
32.3333	0.84178	0.08644	0.54252	0.274
32.5	0.87124	0.0157	0.55357	0.27146
32.6667	0.80416	0.10115	0.56073	0.27297
32.8333	0.82758	0.08128	0.57148	0.27467
33	0.86205	0.02061	0.57739	0.27453
33.1667	0.87259	0.02307	0.58047	0.27851
33.3333	0.86866	0.01677	0.59261	0.28048
33.5	0.85378	0.02655	0.60402	0.28002
33.6667	0.85899	0.00909	0.60573	0.28386
33.8333	0.86027	0.02038	0.61777	0.2802
34	0.82002	0.09096	0.62334	0.27981
34.1667	0.81656	0.09536	0.62804	0.28042
34.3333	0.82454	0.07222	0.6302	0.2741
34.5	0.86018	0.02007	0.63697	0.27352
34.6667	0.83301	0.02649	0.63974	0.27155
34.8333	0.83204	0.03711	0.64408	0.26149
35	0.85069	0.01899	0.659	0.26542
35.1667	0.84536	0.03261	0.66006	0.26826
35.3333	0.85405	0.0234	0.66795	0.26422
35.5	0.79632	0.09952	0.66815	0.26441
35.6667	0.85848	0.04825	0.68069	0.25616
35.8333	0.82702	0.04484	0.68119	0.26145
36	0.84284	0.03421	0.69646	0.26684
36.1667	0.8304	0.04351	0.69633	0.25169
36.3333	0.84578	0.01973	0.68985	0.24809
36.5	0.77372	0.1281	0.67414	0.22435
36.6667	0.82462	0.03717	0.7291	0.27365
36.8333	0.82801	0.04591	0.71537	0.24663
37	0.83341	0.02792	0.71697	0.24205
37.1667	0.80185	0.09646	0.73679	0.2347
37.3333	0.84339	0.02236	0.74102	0.24533
37.5	0.83447	0.02981	0.74504	0.23134
37.6667	0.83549	0.02192	0.74952	0.22908
37.8333	0.83879	0.0238	0.76301	0.22597
38	0.83993	0.02466	0.76725	0.22753
38.1667	0.83915	0.02393	0.77631	0.22609
38.3333	0.80705	0.07392	0.7561	0.20012
38.5	0.81946	0.06595	0.77711	0.20848
38.6667	0.82527	0.03951	0.78836	0.20975
38.8333	0.78091	0.09504	0.78456	0.20624
39	0.84074	0.03295	0.79082	0.20678
39.1667	0.83711	0.0274	0.79321	0.19994
39.3333	0.83776	0.02816	0.803	0.20046
39.5	0.82471	0.03919	0.80244	0.2017
39.6667	0.83364	0.02562	0.79761	0.18952
39.8333	0.8172	0.06106	0.80922	0.19267
40	0.83371	0.02732	0.82173	0.20453
40.1667	0.77689	0.11588	0.82696	0.18268
40.3333	0.81601	0.06198	0.82975	0.18272
40.5	0.84359	0.04518	0.8246	0.1706
40.6667	0.80304	0.09328	0.8296	0.17128
40.8333	0.80781	0.07887	0.82863	0.16292
41	0.83113	0.04049	0.83531	0.16261
41.1667	0.80241	0.09662	0.83289	0.15315
41.3333	0.82126	0.04454	0.84079	0.15396
41.5	0.83134	0.03162	0.84119	0.14993
41.6667	0.82046	0.04581	0.83219	0.14237
41.8333	0.7904	0.09917	0.84937	0.14744
42	0.81911	0.04413	0.84736	0.14907
42.1667	0.80796	0.06318	0.84964	0.13659
42.3333	0.78141	0.09682	0.8574	0.14188
42.5	0.83263	0.03266	0.86277	0.14135
42.6667	0.77874	0.10483	0.85803	0.13656
42.8333	0.82633	0.03582	0.86082	0.13674
43	0.77211	0.10044	0.86421	0.13191
43.1667	0.78888	0.09662	0.85877	0.12903
43.3333	0.79844	0.08382	0.86518	0.12591
43.5	0.77714	0.10201	0.86403	0.12545
43.6667	0.79832	0.08908	0.87514	0.12513
43.8333	0.82584	0.04237	0.87338	0.11989
44	0.81829	0.04293	0.85067	0.12434
44.1667	0.82205	0.04532	0.87374	0.11784
44.3333	0.81886	0.04645	0.87509	0.11383
44.5	0.82059	0.04757	0.8757	0.11296
44.6667	0.81517	0.03939	0.87605	0.11024
44.8333	0.81774	0.04299	0.88024	0.10866
45	0.8079	0.06703	0.88531	0.10845
45.1667	0.8201	0.05464	0.87434	0.10583
45.3333	0.82313	0.05536	0.87831	0.10117
45.5	0.78182	0.11128	0.89302	0.10733
45.6667	0.80105	0.07646	0.88431	0.10165
45.8333	0.79905	0.07382	0.86967	0.099
46	0.80885	0.04651	0.88823	0.09807
46.1667	0.80325	0.05322	0.88529	0.09548
46.3333	0.81262	0.0443	0.89795	0.1002
46.5	0.81261	0.05428	0.89438	0.09536
46.6667	0.79549	0.05639	0.89211	0.09393
46.8333	0.80394	0.04886	0.89186	0.08986
47	0.80257	0.0529	0.90153	0.09014
47.1667	0.73961	0.13357	0.90215	0.08921
47.3333	0.7625	0.09233	0.90163	0.08636
47.5	0.80096	0.05315	0.90988	0.08933
47.6667	0.80203	0.05189	0.90387	0.08447
47.8333	0.80258	0.05398	0.90536	0.08428
48	0.7879	0.07434	0.90641	0.08061
48.1667	0.73789	0.11791	0.9033	0.08015
48.3333	0.79705	0.05551	0.9153	0.08127
48.5	0.79277	0.05428	0.91246	0.07928
48.6667	0.79549	0.05649	0.91921	0.08077
48.8333	0.79103	0.0555	0.91707	0.07839
49	0.75651	0.11872	0.91874	0.0769
49.1667	0.75924	0.10587	0.91033	0.07638
49.3333	0.75183	0.09332	0.91171	0.07063
49.5	0.78448	0.05664	0.91072	0.07086
49.6667	0.78183	0.05744	0.91596	0.07054
49.8333	0.74914	0.10528	0.9222	0.07423
50	0.77698	0.06383	0.92541	0.0727
50.1667	0.78	0.0591	0.92039	0.07053
50.3333	0.77741	0.0617	0.92666	0.06864
50.5	0.77774	0.057	0.92089	0.06628
50.6667	0.76756	0.07545	0.93333	0.07247
50.8333	0.77007	0.06033	0.92215	0.06241
51	0.7754	0.06229	0.92169	0.06514
51.1667	0.77334	0.05981	0.93113	0.06904
51.3333	0.77206	0.05723	0.92462	0.06162
51.5	0.76725	0.05792	0.92108	0.06344
51.6667	0.77339	0.05956	0.91491	0.06365
51.8333	0.74534	0.0965	0.91462	0.05939
52	0.77153	0.06579	0.91654	0.06144
52.1667	0.75894	0.0708	0.91808	0.05699
52.3333	0.76657	0.06222	0.92336	0.05679
52.5	0.76854	0.06279	0.92144	0.05766
52.6667	0.76944	0.06276	0.93215	0.05299
52.8333	0.76299	0.06694	0.92853	0.05512
53	0.74118	0.08662	0.92996	0.05445
53.1667	0.7366	0.08948	0.93176	0.05415
53.3333	0.73352	0.1083	0.93033	0.05383
53.5	0.75681	0.06769	0.93236	0.05168
53.6667	0.7639	0.06532	0.92728	0.05128
53.8333	0.75244	0.06971	0.93581	0.04863
54	0.76755	0.07357	0.93461	0.05001
54.1667	0.75382	0.07269	0.93598	0.04838
54.3333	0.73789	0.09622	0.93587	0.04876
54.5	0.75704	0.07006	0.93962	0.05105
54.6667	0.7552	0.07309	0.93998	0.04833
54.8333	0.7561	0.07485	0.94069	0.04729
55	0.75519	0.06694	0.9451	0.04638
55.1667	0.71853	0.1062	0.93781	0.04378
55.3333	0.75697	0.07493	0.93935	0.04588
55.5	0.75899	0.07816	0.94483	0.0419
55.6667	0.73862	0.09032	0.94762	0.04756
55.8333	0.75491	0.07418	0.93891	0.04074
56	0.74472	0.07465	0.9511	0.04702
56.1667	0.74966	0.07412	0.94892	0.04427
56.3333	0.74472	0.07978	0.94886	0.04187
56.5	0.72875	0.10376	0.94767	0.03679
56.6667	0.74604	0.08244	0.94847	0.03843
56.8333	0.74781	0.07467	0.95141	0.03911
57	0.72689	0.10356	0.95107	0.03892
57.1667	0.73964	0.08162	0.95012	0.03681
57.3333	0.74789	0.07856	0.94721	0.03644
57.5	0.74526	0.07678	0.95131	0.03729
57.6667	0.74591	0.0744	0.94934	0.03713
57.8333	0.74769	0.07487	0.95646	0.03767
58	0.71835	0.1011	0.95318	0.03843
58.1667	0.74036	0.075	0.95409	0.03505
58.3333	0.71793	0.11319	0.9524	0.03798
58.5	0.7195	0.1061	0.95616	0.03728
58.6667	0.73725	0.07621	0.95559	0.03776
58.8333	0.73809	0.08465	0.9551	0.0345
59	0.74536	0.07986	0.95673	0.03542
59.1667	0.73018	0.08439	0.95542	0.02996
59.3333	0.73715	0.07447	0.95736	0.03232
59.5	0.70825	0.10629	0.95739	0.02992
59.6667	0.72813	0.07934	0.95432	0.02954
59.8333	0.73117	0.07343	0.95631	0.03411
60	0.72746	0.07403	0.96171	0.02718
60.1667	0.72074	0.09477	0.95951	0.03022
60.3333	0.73341	0.08146	0.95781	0.03121
60.5	0.73519	0.08184	0.96053	0.03032
60.6667	0.72726	0.086	0.9599	0.02812
60.8333	0.73382	0.08286	0.96429	0.03373
61	0.73007	0.07956	0.9639	0.02776
61.1667	0.73166	0.08269	0.95832	0.02833
61.3333	0.72821	0.07917	0.96304	0.02991
61.5	0.73035	0.07884	0.95768	0.02783
61.6667	0.72927	0.08339	0.96523	0.0336
61.8333	0.7279	0.08346	0.96116	0.02792
62	0.73128	0.07574	0.96592	0.02743
62.1667	0.72665	0.08033	0.96621	0.02721
62.3333	0.72515	0.08127	0.96403	0.0258
62.5	0.72477	0.07888	0.96658	0.0252
62.6667	0.72218	0.077	0.9662	0.02583
62.8333	0.72583	0.08009	0.96616	0.02916
63	0.72413	0.07657	0.96455	0.02837
63.1667	0.72038	0.07461	0.96476	0.02429
63.3333	0.71964	0.07666	0.96482	0.01976
63.5	0.72045	0.0776	0.96629	0.02571
63.6667	0.72569	0.07965	0.96861	0.02527
63.8333	0.71966	0.0816	0.96656	0.02277
64	0.72163	0.07789	0.96475	0.02658
64.1667	0.7194	0.07481	0.96637	0.02123
64.3333	0.71758	0.07829	0.96711	0.02278
64.5	0.71484	0.08384	0.97076	0.0259
64.6667	0.72032	0.07806	0.96888	0.02163
64.8333	0.71436	0.0746	0.96854	0.01962
65	0.71552	0.08021	0.97059	0.02177
65.1667	0.71635	0.07866	0.97334	0.02317
65.3333	0.72355	0.07873	0.97162	0.02247
65.5	0.71978	0.07504	0.9698	0.01809
65.6667	0.72307	0.09062	0.97536	0.01759
65.8333	0.71967	0.0773	0.97301	0.01633
66	0.72224	0.07631	0.97551	0.02124
66.1667	0.71396	0.08418	0.96807	0.01371
66.3333	0.7087	0.08456	0.97153	0.01523
66.5	0.71965	0.08029	0.97468	0.01641
66.6667	0.72964	0.0921	0.97493	0.01696
66.8333	0.71963	0.09603	0.97498	0.0158
67	0.72504	0.09542	0.97175	0.01346
67.1667	0.70444	0.09716	0.97562	0.0164
67.3333	0.67652	0.10853	0.97373	0.0163
67.5	0.7193	0.08447	0.97385	0.01564
67.6667	0.71973	0.0782	0.97536	0.01377
67.8333	0.71626	0.07608	0.97314	0.01596
68	0.72171	0.0948	0.97667	0.01377
68.1667	0.72223	0.08674	0.97746	0.01701
68.3333	0.71583	0.08517	0.97689	0.01244
68.5	0.69578	0.1057	0.97426	0.01213
68.6667	0.70466	0.09384	0.97388	0.01376
68.8333	0.70266	0.10093	0.97793	0.01268
69	0.69104	0.10531	0.97567	0.01023
69.1667	0.71829	0.08191	0.97573	0.01376
69.3333	0.68609	0.10676	0.97961	0.0126
69.5	0.71462	0.08375	0.97752	0.01157
69.6667	0.71258	0.08787	0.9776	0.01307
69.8333	0.69716	0.11068	0.979	0.01046
70	0.71272	0.08903	0.98454	0.01398
70.1667	0.69466	0.12194	0.98048	0.00884
70.3333	0.71948	0.10622	0.98184	0.00845
70.5	0.71348	0.08997	0.97694	0.01091
70.6667	0.71942	0.10094	0.97799	0.00982
70.8333	0.71043	0.08591	0.97718	0.01187
71	0.71385	0.0845	0.98014	0.00851
71.1667	0.70821	0.08678	0.98026	0.01239
71.3333	0.70919	0.08558	0.98138	0.01311
71.5	0.71374	0.08464	0.98324	0.0086
71.6667	0.70839	0.0852	0.98119	0.01357
71.8333	0.70861	0.08763	0.98538	0.01124
72	0.71754	0.08558	0.98321	0.00873
72.1667	0.69286	0.11123	0.98314	0.00896
72.3333	0.71304	0.08588	0.98947	0.00913
72.5	0.71195	0.08208	0.98728	0.00821
72.6667	0.71583	0.08518	0.98894	0.00773
72.8333	0.69808	0.09302	0.98936	0.00729
73	0.71097	0.08842	0.98811	0.00474
ThT half-time of aggregation (Figure 4f)
FL-α-syn	FL-α-syn+PDI	CT-α-syn	CT-α-syn+PDI
10.117	32.704	4.216	6.021
10.45	27.899	4.266	7.428
10.56	26.849	4.055	7.099
10.756	33.325	3.645	6.932
